# Supplementary material for: Taxonomic revision of Aegista subchinensis (Möllendorff, 1884) (Stylommatophora, Bradybaenidae) and a description of a new species of Aegista from eastern Taiwan based on multilocus phylogeny and comparative morphology
Source: Zookeys. 2014 Oct 13;(445):31–55. doi: 10.3897/zookeys.445.7778 (PMC4205739; doi:10.3897/zookeys.445.7778)
Supplement: XML Treatment for Aegista [file zookeys.445.7778-treatment1.xml]

<!DOCTYPE tp:taxon-treatment
  PUBLIC "-//TaxonX//DTD Taxonomic Treatment Publishing DTD v0 20100105//EN" "tax-treatment-NSO.dtd">
<tp:taxon-treatment xmlns:tp="http://www.plazi.org/taxpub"><tp:treatment-meta><kwd-group><label>Taxon classification</label><kwd><named-content content-type="kingdom">Animalia</named-content></kwd><kwd><named-content content-type="order">Stylommatophora</named-content></kwd><kwd><named-content content-type="family">Bradybaenidae</named-content></kwd></kwd-group><mixed-citation publication-type="journal"><person-group><name><surname>Huang</surname><given-names>Chih-Wei</given-names></name><name><surname>Lee</surname><given-names>Yen-Chen</given-names></name><name><surname>Lin</surname><given-names>Si-Min</given-names></name><name><surname>Wu</surname><given-names>Wen-Lung</given-names></name></person-group><article-title>Taxonomic revision of <italic><tp:taxon-name><tp:taxon-name-part taxon-name-part-type="genus">Aegista</tp:taxon-name-part> <tp:taxon-name-part taxon-name-part-type="species">subchinensis</tp:taxon-name-part></tp:taxon-name></italic> (Möllendorff, 1884) (<tp:taxon-name><tp:taxon-name-part taxon-name-part-type="order">Stylommatophora</tp:taxon-name-part></tp:taxon-name>, <tp:taxon-name><tp:taxon-name-part taxon-name-part-type="family">Bradybaenidae</tp:taxon-name-part></tp:taxon-name>) and a description of a new species of <italic><tp:taxon-name><tp:taxon-name-part taxon-name-part-type="genus">Aegista</tp:taxon-name-part></tp:taxon-name></italic> from eastern Taiwan based on multilocus phylogeny and comparative morphology</article-title><source>Zookeys</source><day>13</day><month>10</month><year>2014</year><volume>2014</volume><issue>445</issue><fpage>31</fpage><lpage>55</lpage><pub-id pub-id-type="doi">10.3897/zookeys.445.7778</pub-id></mixed-citation></tp:treatment-meta><tp:nomenclature><label>Genus</label><tp:taxon-name>
                            <tp:taxon-name-part taxon-name-part-type="genus">Aegista</tp:taxon-name-part>
                        </tp:taxon-name><tp:taxon-authority>Albers, 1850</tp:taxon-authority></tp:nomenclature><tp:treatment-sec sec-type="Type species"><title>Type species.</title><p><italic><tp:taxon-name><tp:taxon-name-part taxon-name-part-type="genus">Helix</tp:taxon-name-part> <tp:taxon-name-part taxon-name-part-type="species">chinensis</tp:taxon-name-part></tp:taxon-name></italic> Philippi, 1845, original designation.</p></tp:treatment-sec></tp:taxon-treatment>
