# Supplementary material for: Taxonomic revision of Aegista subchinensis (Möllendorff, 1884) (Stylommatophora, Bradybaenidae) and a description of a new species of Aegista from eastern Taiwan based on multilocus phylogeny and comparative morphology
Source: Zookeys. 2014 Oct 13;(445):31–55. doi: 10.3897/zookeys.445.7778 (PMC4205739; doi:10.3897/zookeys.445.7778)
Supplement: XML Treatment for Aegista diversifamilia [file zookeys.445.7778-treatment2.xml]

<!DOCTYPE tp:taxon-treatment
  PUBLIC "-//TaxonX//DTD Taxonomic Treatment Publishing DTD v0 20100105//EN" "tax-treatment-NSO.dtd">
<tp:taxon-treatment xmlns:tp="http://www.plazi.org/taxpub"><tp:treatment-meta><kwd-group><label>Taxon classification</label><kwd><named-content content-type="kingdom">Animalia</named-content></kwd><kwd><named-content content-type="order">Stylommatophora</named-content></kwd><kwd><named-content content-type="family">Bradybaenidae</named-content></kwd></kwd-group><mixed-citation publication-type="journal"><person-group><name><surname>Huang</surname><given-names>Chih-Wei</given-names></name><name><surname>Lee</surname><given-names>Yen-Chen</given-names></name><name><surname>Lin</surname><given-names>Si-Min</given-names></name><name><surname>Wu</surname><given-names>Wen-Lung</given-names></name></person-group><article-title>Taxonomic revision of <italic><tp:taxon-name><tp:taxon-name-part taxon-name-part-type="genus">Aegista</tp:taxon-name-part> <tp:taxon-name-part taxon-name-part-type="species">subchinensis</tp:taxon-name-part></tp:taxon-name></italic> (Möllendorff, 1884) (<tp:taxon-name><tp:taxon-name-part taxon-name-part-type="order">Stylommatophora</tp:taxon-name-part></tp:taxon-name>, <tp:taxon-name><tp:taxon-name-part taxon-name-part-type="family">Bradybaenidae</tp:taxon-name-part></tp:taxon-name>) and a description of a new species of <italic><tp:taxon-name><tp:taxon-name-part taxon-name-part-type="genus">Aegista</tp:taxon-name-part></tp:taxon-name></italic> from eastern Taiwan based on multilocus phylogeny and comparative morphology</article-title><source>Zookeys</source><day>13</day><month>10</month><year>2014</year><volume>2014</volume><issue>445</issue><fpage>31</fpage><lpage>55</lpage><pub-id pub-id-type="doi">10.3897/zookeys.445.7778</pub-id></mixed-citation></tp:treatment-meta><tp:nomenclature><tp:taxon-name>
                            <tp:taxon-name-part taxon-name-part-type="genus">Aegista</tp:taxon-name-part>
                            <tp:taxon-name-part taxon-name-part-type="species">diversifamilia</tp:taxon-name-part>
                            <object-id xmlns:xlink="http://www.w3.org/1999/xlink" content-type="zoobank" xlink:type="simple">http://zoobank.org/B36A2814-2702-40B0-844B-AC4B12A8BD25</object-id>
                        </tp:taxon-name><tp:taxon-status xmlns:xlink="http://www.w3.org/1999/xlink" xlink:type="simple">sp. n.</tp:taxon-status><xref ref-type="fig" rid="F7">Figures 7</xref><xref ref-type="fig" rid="F8">, 8</xref><xref ref-type="table" rid="T4">, Table 4</xref><xref ref-type="supplementary-material" rid="S1">, Suppl. material 1, Table S1</xref><tp:nomenclature-citation-list><tp:nomenclature-citation><tp:taxon-name><tp:taxon-name-part taxon-name-part-type="genus">Aegista</tp:taxon-name-part> <tp:taxon-name-part taxon-name-part-type="species">subchinensis</tp:taxon-name-part></tp:taxon-name><comment> Hsieh, 2003: 200, figs; <xref ref-type="bibr" rid="B29">Lee and Chen 2003</xref>: 234, figs above text, figs 1–2; <xref ref-type="bibr" rid="B30">Lee and Wu 2004</xref>: 13–14, figures 2A, 3D; <xref ref-type="bibr" rid="B18">Hsieh et al. 2006</xref>: 250, figs; <xref ref-type="bibr" rid="B50">Wu and Jian 2006</xref>: fig 33; <xref ref-type="bibr" rid="B19">Hsieh et al. 2013</xref>: 335, figs.</comment></tp:nomenclature-citation><tp:nomenclature-citation><tp:taxon-name><tp:taxon-name-part taxon-name-part-type="genus">Aegista</tp:taxon-name-part> (<tp:taxon-name-part taxon-name-part-type="subgenus">Aegista</tp:taxon-name-part>) <tp:taxon-name-part taxon-name-part-type="species">subchinensis</tp:taxon-name-part></tp:taxon-name><comment> Hemmen and Niederhöfer, 2007: figs 67, figs 80; <xref ref-type="bibr" rid="B48">Wen and Hwang 2014</xref>: fig 1.</comment></tp:nomenclature-citation></tp:nomenclature-citation-list></tp:nomenclature><tp:treatment-sec sec-type="Type material"><title>Type material.</title><p><bold>Holotype</bold> NMNS-7276-001 (adult dry shell, Figure <xref ref-type="fig" rid="F7">7A</xref>). <bold>Paratypes</bold> NMNH-7276-002 (1 juvenile in EtOH) and NHMUK 20140070 (4 adult dry shells, Figure <xref ref-type="fig" rid="F7">7B–E</xref>) from the same locality of holotype. NMNH-7276-003 (1 adult dry shell) and NMNH-7276-004 (1 adult dry shell) from the northern entrance of Chongde Tunnel, Xiulin Township, Hualian County, <named-content xmlns:xlink="http://www.w3.org/1999/xlink" content-type="dwc:verbatimCoordinates" xlink:type="simple">24°11'31.08"N, 121°39'41.01"E</named-content>, elevation 62 m. NMNS-7276-005 (6 adult dry shells) and NHMUK 20140071 (2 adult dry shells) from Jinwen Tunnel, Xiulin Township, <named-content xmlns:xlink="http://www.w3.org/1999/xlink" content-type="dwc:verbatimCoordinates" xlink:type="simple">24°12'28.7"N, 121°40'23.5"E</named-content>, elevation 128m.</p><fig id="F7" position="float" orientation="portrait"><label>Figure 7.</label><caption><p>Shell images of <italic><tp:taxon-name><tp:taxon-name-part taxon-name-part-type="genus">Aegista</tp:taxon-name-part> <tp:taxon-name-part taxon-name-part-type="species">diversifamilia</tp:taxon-name-part></tp:taxon-name></italic> sp. n. and <italic><tp:taxon-name><tp:taxon-name-part taxon-name-part-type="genus">Aegista</tp:taxon-name-part> <tp:taxon-name-part taxon-name-part-type="species">subchinensis</tp:taxon-name-part></tp:taxon-name></italic>. <italic><tp:taxon-name><tp:taxon-name-part taxon-name-part-type="genus">Aegista</tp:taxon-name-part> <tp:taxon-name-part taxon-name-part-type="species">diversifamilia</tp:taxon-name-part></tp:taxon-name></italic> sp. n.: <bold>A</bold> holotype, NMNS-7276-001 <bold>B–E</bold> paratype, NHMUK20140070, the same locality of holotype. <italic><tp:taxon-name><tp:taxon-name-part taxon-name-part-type="genus">Aegista</tp:taxon-name-part> <tp:taxon-name-part taxon-name-part-type="species">subchinensis</tp:taxon-name-part></tp:taxon-name></italic>: <bold>F</bold> collected from Zhishanyan, Taipei City <bold>G</bold> collected from Linmei Shipan Trail, Jiaoxi Township, I-Lan County. Scale bar = 1 cm.</p></caption><graphic xmlns:xlink="http://www.w3.org/1999/xlink" xlink:href="zookeys-445-031-g007.jpg" position="float" orientation="portrait" xlink:type="simple" id="oo_32568.jpg"/></fig></tp:treatment-sec><tp:treatment-sec sec-type="Type locality"><title>Type locality.</title><p>Taiwan, Hualian County, Xiulin Township, Forest around the Chongde Tunnel, <named-content xmlns:xlink="http://www.w3.org/1999/xlink" content-type="dwc:verbatimCoordinates" xlink:type="simple">24°11'22.0"N, 121°39'36.8"E</named-content>, elevation 56 m.</p><!--PageBreak--><!--PageBreak--></tp:treatment-sec><tp:treatment-sec sec-type="Other material examined"><title>Other material examined.</title><p>Anpingkeng, Dongshan Township, I-Lan County, <named-content xmlns:xlink="http://www.w3.org/1999/xlink" content-type="dwc:verbatimCoordinates" xlink:type="simple">24°36'52.5"N, 121°46'38.1"E</named-content> (3 adult dry shells); Wushibi, Su’ao Township, <named-content xmlns:xlink="http://www.w3.org/1999/xlink" content-type="dwc:verbatimCoordinates" xlink:type="simple">24°29'13.5"N, 121°50'02.9"E</named-content> (1 juvenile in EtOH); Chaoyang Trail, Nan’ao Township, <named-content xmlns:xlink="http://www.w3.org/1999/xlink" content-type="dwc:verbatimCoordinates" xlink:type="simple">24°27'35.9"N, 121°48'53.9"E</named-content> (2 adult dry shells); Heren 1, Xiulin Township, Hualien County, <named-content xmlns:xlink="http://www.w3.org/1999/xlink" content-type="dwc:verbatimCoordinates" xlink:type="simple">24°14'49.1"N, 121°43'06.4"E</named-content> (1 adult dry shells); Heren 2, <named-content xmlns:xlink="http://www.w3.org/1999/xlink" content-type="dwc:verbatimCoordinates" xlink:type="simple">24°14'54.8"N, 121°42'51.4"E</named-content> (7 adult dry shells); Heren Trail, <named-content xmlns:xlink="http://www.w3.org/1999/xlink" content-type="dwc:verbatimCoordinates" xlink:type="simple">24°13'58.5"N, 121°42'27.73"E</named-content> (1 adult and 4 juvenile in EtOH); Southern Chongde Tunnel, <named-content xmlns:xlink="http://www.w3.org/1999/xlink" content-type="dwc:verbatimCoordinates" xlink:type="simple">24°11'22.0"N, 121°39'36.8"E</named-content> (2 juvenile in EtOH); Sanjianwu, <named-content xmlns:xlink="http://www.w3.org/1999/xlink" content-type="dwc:verbatimCoordinates" xlink:type="simple">24°10'55.3"N, 121°37'34.3"E</named-content> (6 adult dry shells); Taroko Service Center, <named-content xmlns:xlink="http://www.w3.org/1999/xlink" content-type="dwc:verbatimCoordinates" xlink:type="simple">24°09'31.9"N, 121°37'20.7"E</named-content> (6 adult dry shells); Badagang, <named-content xmlns:xlink="http://www.w3.org/1999/xlink" content-type="dwc:verbatimCoordinates" xlink:type="simple">24°10'36.8"N, 121°33'43.6"E</named-content> (1 adult and 4 juvenile in EtOH, 6 adult dry shells) (materials mentioned above were deposited in NMNS, NMNH-7276); Hoping Forest Road, (1 adult in EtOH, NMNS-004875-00015 and 1 adult dry shell, NMNS-004962-00038); Sanzhan Northern Stream, (1 adult dry shell, NMNS-003348-00023).</p></tp:treatment-sec><tp:treatment-sec sec-type="Description"><title>Description.</title><p><italic>Shell Morphology.</italic> Shell depressed globosed, dextral, medium sized, shell width range 1.98–3.24 cm, shell height range 0.97–1.68 cm, shell height/shell width ratio range 0.43–0.55. Shell thin but solid, glossy with chestnut brown or yellowish-brown, usually with narrow and light brown spiral band on periphery. Shell surface with distinct oblique and curved growth lines. Apex obtuse, angle range 148.56°–165.02°. Spire depressed conic, slightly convex, suture depressed. Whorl range 6.6–8.2 in number, earlier whorl narrow then slowly increases regularly, and last whorl shouldered. Body whorl height range 0.53–0.88 cm. Aperture little descending, ovate or nearly circular, width range 0.78–1.32 cm, height range 0.48–1.05 cm. Peristome white, expanded and reflected. Umbilicus widely open, width range 0.77–1.59 cm. Mean and standard errors of each characteristics were provided in Table <xref ref-type="table" rid="T4">4</xref>. Morphological measurements of all specimens were presented in Suppl. material <xref ref-type="supplementary-material" rid="S1">1</xref>, Table S1.</p><p><italic>Genital morphology.</italic> Atrium thick and short. Penis slender and long. Epiphallus slender, longer than penis. Penis retractor muscle thin and long, attached to one-third part of epiphallus. Epiphallial flagellum thick and long, logner than epiphallus, wider than penis and epiphallus. Dart-sac of auxiliary copulatory organ thick and large, inserted into the base of vagina, with one small accessory-sac of auxiliary copulatory organ. Three mucus glands of the auxiliary copulatory organ. Vagina slender at the base of dart-sac, gradual wider and thick toward free oviduct, inflated at the connected region of free oviduct, about equal length of penis. Free oviduct thick, short,inflated. Pedunculus of bursa copulatory thin and long. Sac of bursa copulatory large and oval. Vas deferens thin and long, wider than penis retractor muscle. Spermoviduct long, about four times longer than penis and oviduct. Hermaphroditic duct slender and long, about half length of spermoviduct. Albumen gland thick and long, longer than hermaphroditic duct.</p></tp:treatment-sec><tp:treatment-sec sec-type="Etymology"><title>Etymology.</title><p>Named after the recent efforts supporting equal marriage rights in Taiwan and around the world. Derived from “diversus” (Latin for different) and “familia” (Latin for family), adjective of feminine gender.</p></tp:treatment-sec><tp:treatment-sec sec-type="Distribution"><title>Distribution.</title><p>Endemic to Taiwan and is currently known from I-Lan and Hualian Counties. <!--PageBreak--><italic><tp:taxon-name><tp:taxon-name-part taxon-name-part-type="genus">Aegista</tp:taxon-name-part> <tp:taxon-name-part taxon-name-part-type="species">diversifamilia</tp:taxon-name-part></tp:taxon-name></italic> sp. n. is absent from Gueishan Island based on our field investigation (<xref ref-type="bibr" rid="B21">Huang et al. 2013</xref>). The northernmost distribution is limted by the Lanyang River. We suggest that the Lanyang River is the putative biogeographic boundary between <italic><tp:taxon-name><tp:taxon-name-part taxon-name-part-type="genus">Aegista</tp:taxon-name-part> <tp:taxon-name-part taxon-name-part-type="species">diversifamilia</tp:taxon-name-part></tp:taxon-name></italic> sp. n. and <italic><tp:taxon-name><tp:taxon-name-part taxon-name-part-type="genus">Aegista</tp:taxon-name-part> <tp:taxon-name-part taxon-name-part-type="species">subchinensis</tp:taxon-name-part></tp:taxon-name></italic>.</p><!--PageBreak--></tp:treatment-sec><tp:treatment-sec sec-type="Ecology"><title>Ecology.</title><p>Live snails are generally found on the ground or under leaf litter in shady, moist environments in lowland hardwood forests (Figure <xref ref-type="fig" rid="F8">8</xref>). Eggs white and round, approximately 3 mm in diameter with 20–30 eggs in each spawn (personal observation of reared snail in laboratory).</p><fig id="F8" position="float" orientation="portrait"><label>Figure 8.</label><caption><p>Living snail <italic><tp:taxon-name><tp:taxon-name-part taxon-name-part-type="genus">Aegista</tp:taxon-name-part> <tp:taxon-name-part taxon-name-part-type="species">diversifamilia</tp:taxon-name-part></tp:taxon-name></italic> sp. n. from Heren, Xiulin Township, Hualien County, Taiwan (sampling site 19 in Table <xref ref-type="table" rid="T1">1</xref>).</p></caption><graphic xmlns:xlink="http://www.w3.org/1999/xlink" xlink:href="zookeys-445-031-g008.jpg" position="float" orientation="portrait" xlink:type="simple" id="oo_32569.jpg"/></fig></tp:treatment-sec><tp:treatment-sec sec-type="Remarks"><title>Remarks.</title><p><italic><tp:taxon-name><tp:taxon-name-part taxon-name-part-type="genus">Aegista</tp:taxon-name-part> <tp:taxon-name-part taxon-name-part-type="species">diversifamilia</tp:taxon-name-part></tp:taxon-name></italic> sp. n. can be distinguished from <italic><tp:taxon-name><tp:taxon-name-part taxon-name-part-type="genus">Aegista</tp:taxon-name-part> <tp:taxon-name-part taxon-name-part-type="species">subchinensis</tp:taxon-name-part></tp:taxon-name></italic> by its overall larger shell width (1.98–3.24 cm), whorl width and aperture, more depressed shell, and wider umbilicus (0.77–1.59 cm) and larger apex angle (148.56°–165.02°) (see Suppl. material <xref ref-type="supplementary-material" rid="S1">1</xref>, Table S1). For the genital morphology, <italic><tp:taxon-name><tp:taxon-name-part taxon-name-part-type="genus">Aegista</tp:taxon-name-part> <tp:taxon-name-part taxon-name-part-type="species">diversifamilia</tp:taxon-name-part></tp:taxon-name></italic> sp. n. was distinguished from <italic><tp:taxon-name><tp:taxon-name-part taxon-name-part-type="genus">Aegista</tp:taxon-name-part> <tp:taxon-name-part taxon-name-part-type="species">subchinensis</tp:taxon-name-part></tp:taxon-name></italic> by thicker and about three times logner albumen gland, larger and about two times longer dart-sac of auxiliary copulatory organ and epiphallial flagellum. The length of hermaphroditic duct/ albumen gland ratio was three times larger in <italic><tp:taxon-name><tp:taxon-name-part taxon-name-part-type="genus">Aegista</tp:taxon-name-part> <tp:taxon-name-part taxon-name-part-type="species">diversifamilia</tp:taxon-name-part></tp:taxon-name></italic> sp. n. than in <italic><tp:taxon-name><tp:taxon-name-part taxon-name-part-type="genus">Aegista</tp:taxon-name-part> <tp:taxon-name-part taxon-name-part-type="species">subchinensis</tp:taxon-name-part></tp:taxon-name></italic>.</p><p>The morphological divergence between the eastern and the western <!--PageBreak--><italic><tp:taxon-name><tp:taxon-name-part taxon-name-part-type="genus">Aegista</tp:taxon-name-part> <tp:taxon-name-part taxon-name-part-type="species">subchinensis</tp:taxon-name-part></tp:taxon-name></italic> was firstly noticed by <xref ref-type="bibr" rid="B29">Lee and Chen (2003)</xref>, who found that the shells from the western population were roughly one third smaller than those from the eastern population. When newly describing <italic><tp:taxon-name><tp:taxon-name-part taxon-name-part-type="genus">Aegista</tp:taxon-name-part> <tp:taxon-name-part taxon-name-part-type="species">caperata</tp:taxon-name-part></tp:taxon-name></italic>, <xref ref-type="bibr" rid="B30">Lee and Wu (2004)</xref> suggested the presence of cryptic species within <italic><tp:taxon-name><tp:taxon-name-part taxon-name-part-type="genus">Aegista</tp:taxon-name-part> <tp:taxon-name-part taxon-name-part-type="species">subchinensis</tp:taxon-name-part></tp:taxon-name></italic> from different sides of the CMR. <xref ref-type="bibr" rid="B48">Wen and Hwang (2014)</xref> compared reproductive system between subgenus <italic><tp:taxon-name><tp:taxon-name-part taxon-name-part-type="genus">Aegista</tp:taxon-name-part></tp:taxon-name></italic> and <italic><tp:taxon-name><tp:taxon-name-part taxon-name-part-type="genus">Plectotropis</tp:taxon-name-part></tp:taxon-name></italic>. <tp:taxon-name><tp:taxon-name-part taxon-name-part-type="genus">Aegista</tp:taxon-name-part> (<tp:taxon-name-part taxon-name-part-type="subgenus">Aegista</tp:taxon-name-part>) <tp:taxon-name-part taxon-name-part-type="species">subchinensis</tp:taxon-name-part></tp:taxon-name> and <tp:taxon-name><tp:taxon-name-part taxon-name-part-type="genus">Aegista</tp:taxon-name-part> (<tp:taxon-name-part taxon-name-part-type="subgenus">Plectotropis</tp:taxon-name-part>) <tp:taxon-name-part taxon-name-part-type="species">mackensii</tp:taxon-name-part></tp:taxon-name> were dissected as representative species. <xref ref-type="bibr" rid="B48">Wen and Hwang (2014)</xref> mentioned there were two lobes of mucus glands of <italic><tp:taxon-name><tp:taxon-name-part taxon-name-part-type="genus">Aegista</tp:taxon-name-part> <tp:taxon-name-part taxon-name-part-type="species">subchinensis</tp:taxon-name-part></tp:taxon-name></italic>. According to the shell masurements, sampling locality (Xiulin Township, Hualien County) and the illustration of genital morphology figure 1 of <italic><tp:taxon-name><tp:taxon-name-part taxon-name-part-type="genus">Aegista</tp:taxon-name-part> <tp:taxon-name-part taxon-name-part-type="species">subchinensis</tp:taxon-name-part></tp:taxon-name></italic> was actually the nominal new species presented here, <italic><tp:taxon-name><tp:taxon-name-part taxon-name-part-type="genus">Aegista</tp:taxon-name-part> <tp:taxon-name-part taxon-name-part-type="species">diversifamilia</tp:taxon-name-part></tp:taxon-name></italic> sp. n. It might suggested that the number of lobes of mucus glands is a variable characteristic in <italic><tp:taxon-name><tp:taxon-name-part taxon-name-part-type="genus">Aegista</tp:taxon-name-part> <tp:taxon-name-part taxon-name-part-type="species">diversifamilia</tp:taxon-name-part></tp:taxon-name></italic> sp. n.</p></tp:treatment-sec><tp:treatment-sec><!--Section generated to contain objects referenced in tp:taxon-treatment.--><table-wrap id="T1" position="float" orientation="portrait"><label>Table 1.</label><caption><p>Sampling information and GenBank accession number of DNA sequences</p></caption><table rules="all"><tbody><tr><th rowspan="1" colspan="1"/><th rowspan="1" colspan="2">GPS coordinates</th><th rowspan="1" colspan="1"/><th rowspan="1" colspan="2">Sample size</th><th rowspan="1" colspan="3">GenBank accession number</th></tr><tr><th rowspan="1" colspan="1">Sampling locality</th><th rowspan="1" colspan="1">Latitude</th><th rowspan="1" colspan="1">Longitude</th><th rowspan="1" colspan="1">Altitude</th><th rowspan="1" colspan="1">N<sub>G</sub></th><th rowspan="1" colspan="1">N<sub>M</sub></th><th rowspan="1" colspan="1">COI</th><th rowspan="1" colspan="1">16S</th><th rowspan="1" colspan="1">ITS2</th></tr><tr><td rowspan="1" colspan="9"><italic><tp:taxon-name><tp:taxon-name-part taxon-name-part-type="genus">Aegista</tp:taxon-name-part> <tp:taxon-name-part taxon-name-part-type="species">subchinensis</tp:taxon-name-part></tp:taxon-name></italic></td></tr><tr><td rowspan="1" colspan="1"># Wulai, Taipei</td><td rowspan="1" colspan="1">NA.</td><td rowspan="1" colspan="1">NA.</td><td rowspan="1" colspan="1">NA.</td><td rowspan="1" colspan="1">1</td><td rowspan="1" colspan="1">0</td><td rowspan="1" colspan="1"><ext-link xmlns:xlink="http://www.w3.org/1999/xlink" ext-link-type="gen" xlink:href="AB852655" xlink:type="simple">AB852655</ext-link></td><td rowspan="1" colspan="1">NA.</td><td rowspan="1" colspan="1"><ext-link xmlns:xlink="http://www.w3.org/1999/xlink" ext-link-type="gen" xlink:href="AB852922" xlink:type="simple">AB852922</ext-link></td></tr><tr><td rowspan="1" colspan="1">1. Linmei Shipan Trail, Jiaoxi Twp., I-Lan Co., Taiwan</td><td rowspan="1" colspan="1"><named-content xmlns:xlink="http://www.w3.org/1999/xlink" content-type="dwc:verbatimLatitude" xlink:type="simple">24°49'41.88"N</named-content></td><td rowspan="1" colspan="1"><named-content xmlns:xlink="http://www.w3.org/1999/xlink" content-type="dwc:verbatimLongitude" xlink:type="simple">121°43'56.34"E</named-content></td><td rowspan="1" colspan="1">286</td><td rowspan="1" colspan="1">2</td><td rowspan="1" colspan="1">2</td><td rowspan="1" colspan="1"><ext-link xmlns:xlink="http://www.w3.org/1999/xlink" ext-link-type="gen" xlink:href="KJ574361" xlink:type="simple">KJ574361</ext-link></td><td rowspan="1" colspan="1"><ext-link xmlns:xlink="http://www.w3.org/1999/xlink" ext-link-type="gen" xlink:href="KJ574321" xlink:type="simple">KJ574321</ext-link>–<ext-link xmlns:xlink="http://www.w3.org/1999/xlink" ext-link-type="gen" xlink:href="KJ574322" xlink:type="simple">KJ574322</ext-link></td><td rowspan="1" colspan="1"><ext-link xmlns:xlink="http://www.w3.org/1999/xlink" ext-link-type="gen" xlink:href="KJ574382" xlink:type="simple">KJ574382</ext-link>–<ext-link xmlns:xlink="http://www.w3.org/1999/xlink" ext-link-type="gen" xlink:href="KJ574383" xlink:type="simple">KJ574383</ext-link></td></tr><tr><td rowspan="1" colspan="1">2. Houtong, Ruifang District, New Taipei City, Taiwan</td><td rowspan="1" colspan="1"><named-content xmlns:xlink="http://www.w3.org/1999/xlink" content-type="dwc:verbatimLatitude" xlink:type="simple">25°05'10.8"N</named-content></td><td rowspan="1" colspan="1"><named-content xmlns:xlink="http://www.w3.org/1999/xlink" content-type="dwc:verbatimLongitude" xlink:type="simple">121°49'44.5"E</named-content></td><td rowspan="1" colspan="1">105</td><td rowspan="1" colspan="1">0</td><td rowspan="1" colspan="1">3</td><td rowspan="1" colspan="1">NA.</td><td rowspan="1" colspan="1">NA.</td><td rowspan="1" colspan="1">NA.</td></tr><tr><td rowspan="1" colspan="1">3. Zhishanyan, Taipei City, Taiwan</td><td rowspan="1" colspan="1"><named-content xmlns:xlink="http://www.w3.org/1999/xlink" content-type="dwc:verbatimLatitude" xlink:type="simple">25°06'10.8"N</named-content></td><td rowspan="1" colspan="1"><named-content xmlns:xlink="http://www.w3.org/1999/xlink" content-type="dwc:verbatimLongitude" xlink:type="simple">121°31'47.0"E</named-content></td><td rowspan="1" colspan="1">53</td><td rowspan="1" colspan="1">3</td><td rowspan="1" colspan="1">5</td><td rowspan="1" colspan="1"><ext-link xmlns:xlink="http://www.w3.org/1999/xlink" ext-link-type="gen" xlink:href="KJ574358" xlink:type="simple">KJ574358</ext-link>–<ext-link xmlns:xlink="http://www.w3.org/1999/xlink" ext-link-type="gen" xlink:href="KJ574360" xlink:type="simple">KJ574360</ext-link></td><td rowspan="1" colspan="1"><ext-link xmlns:xlink="http://www.w3.org/1999/xlink" ext-link-type="gen" xlink:href="KJ574318" xlink:type="simple">KJ574318</ext-link>–<ext-link xmlns:xlink="http://www.w3.org/1999/xlink" ext-link-type="gen" xlink:href="KJ574320" xlink:type="simple">KJ574320</ext-link></td><td rowspan="1" colspan="1"><ext-link xmlns:xlink="http://www.w3.org/1999/xlink" ext-link-type="gen" xlink:href="KJ574380" xlink:type="simple">KJ574380</ext-link>–<ext-link xmlns:xlink="http://www.w3.org/1999/xlink" ext-link-type="gen" xlink:href="KJ574381" xlink:type="simple">KJ574381</ext-link></td></tr><tr><td rowspan="1" colspan="1">4. Datieliao Trail, Daxi Twp., Taoyuan City, Taiwan</td><td rowspan="1" colspan="1"><named-content xmlns:xlink="http://www.w3.org/1999/xlink" content-type="dwc:verbatimLatitude" xlink:type="simple">24°50'59.22"N</named-content></td><td rowspan="1" colspan="1"><named-content xmlns:xlink="http://www.w3.org/1999/xlink" content-type="dwc:verbatimLongitude" xlink:type="simple">121°18'46.20"E</named-content></td><td rowspan="1" colspan="1">433</td><td rowspan="1" colspan="1">0</td><td rowspan="1" colspan="1">1</td><td rowspan="1" colspan="1">NA.</td><td rowspan="1" colspan="1">NA.</td><td rowspan="1" colspan="1">NA.</td></tr><tr><td rowspan="1" colspan="1">5. Shimen Reservoir 1, Daxi Twp., Taoyuan City, Taiwan</td><td rowspan="1" colspan="1"><named-content xmlns:xlink="http://www.w3.org/1999/xlink" content-type="dwc:verbatimLatitude" xlink:type="simple">24°49'08.58"N</named-content></td><td rowspan="1" colspan="1"><named-content xmlns:xlink="http://www.w3.org/1999/xlink" content-type="dwc:verbatimLongitude" xlink:type="simple">121°16'27.72"E</named-content></td><td rowspan="1" colspan="1">323</td><td rowspan="1" colspan="1">0</td><td rowspan="1" colspan="1">5</td><td rowspan="1" colspan="1">NA.</td><td rowspan="1" colspan="1">NA.</td><td rowspan="1" colspan="1">NA.</td></tr><tr><td rowspan="1" colspan="1">6. Shimen Reservoir 2, Daxi Twp., Taoyuan City, Taiwan</td><td rowspan="1" colspan="1"><named-content xmlns:xlink="http://www.w3.org/1999/xlink" content-type="dwc:verbatimLatitude" xlink:type="simple">24°48'57.24"N</named-content></td><td rowspan="1" colspan="1"><named-content xmlns:xlink="http://www.w3.org/1999/xlink" content-type="dwc:verbatimLongitude" xlink:type="simple">121°15'09.90"E</named-content></td><td rowspan="1" colspan="1">198</td><td rowspan="1" colspan="1">0</td><td rowspan="1" colspan="1">1</td><td rowspan="1" colspan="1">NA.</td><td rowspan="1" colspan="1">NA.</td><td rowspan="1" colspan="1">NA.</td></tr><tr><td rowspan="1" colspan="1">7. Frog Rock, Jianshi Twp., Hsinchu Co., Taiwan</td><td rowspan="1" colspan="1"><named-content xmlns:xlink="http://www.w3.org/1999/xlink" content-type="dwc:verbatimLatitude" xlink:type="simple">24°41'12.3"N</named-content></td><td rowspan="1" colspan="1"><named-content xmlns:xlink="http://www.w3.org/1999/xlink" content-type="dwc:verbatimLongitude" xlink:type="simple">121°13'43.2"E</named-content></td><td rowspan="1" colspan="1">468</td><td rowspan="1" colspan="1">0</td><td rowspan="1" colspan="1">5</td><td rowspan="1" colspan="1">NA.</td><td rowspan="1" colspan="1">NA.</td><td rowspan="1" colspan="1">NA.</td></tr><tr><td rowspan="1" colspan="1">8. Fuxing Coal Mine, Jianshi Twp., Hsinchu Co., Taiwan</td><td rowspan="1" colspan="1"><named-content xmlns:xlink="http://www.w3.org/1999/xlink" content-type="dwc:verbatimLatitude" xlink:type="simple">24°40'58.3"N</named-content></td><td rowspan="1" colspan="1"><named-content xmlns:xlink="http://www.w3.org/1999/xlink" content-type="dwc:verbatimLongitude" xlink:type="simple">121°14'01.3"E</named-content></td><td rowspan="1" colspan="1">512</td><td rowspan="1" colspan="1">0</td><td rowspan="1" colspan="1">1</td><td rowspan="1" colspan="1">NA.</td><td rowspan="1" colspan="1">NA.</td><td rowspan="1" colspan="1">NA.</td></tr><tr><td rowspan="1" colspan="1">9. Jinping, Jianshi Twp., Hsinchu Co., Taiwan</td><td rowspan="1" colspan="1"><named-content xmlns:xlink="http://www.w3.org/1999/xlink" content-type="dwc:verbatimLatitude" xlink:type="simple">24°40'41.5"N</named-content></td><td rowspan="1" colspan="1"><named-content xmlns:xlink="http://www.w3.org/1999/xlink" content-type="dwc:verbatimLongitude" xlink:type="simple">121°15'15.5"E</named-content></td><td rowspan="1" colspan="1">638</td><td rowspan="1" colspan="1">0</td><td rowspan="1" colspan="1">1</td><td rowspan="1" colspan="1">NA.</td><td rowspan="1" colspan="1">NA.</td><td rowspan="1" colspan="1">NA.</td></tr><tr><td rowspan="1" colspan="1">10. Shishan Trail, Nanzhuang Twp., Miaoli Co., Taiwan</td><td rowspan="1" colspan="1"><named-content xmlns:xlink="http://www.w3.org/1999/xlink" content-type="dwc:verbatimLatitude" xlink:type="simple">24°38'33.0"N</named-content></td><td rowspan="1" colspan="1"><named-content xmlns:xlink="http://www.w3.org/1999/xlink" content-type="dwc:verbatimLongitude" xlink:type="simple">121°00'30.6"E</named-content></td><td rowspan="1" colspan="1">344</td><td rowspan="1" colspan="1">0</td><td rowspan="1" colspan="1">5</td><td rowspan="1" colspan="1">NA.</td><td rowspan="1" colspan="1">NA.</td><td rowspan="1" colspan="1">NA.</td></tr><tr><td rowspan="1" colspan="1">11. Fengmei, Nanzhuang Twp., Miaoli Co., Taiwan</td><td rowspan="1" colspan="1"><named-content xmlns:xlink="http://www.w3.org/1999/xlink" content-type="dwc:verbatimLatitude" xlink:type="simple">24°32'44.8"N</named-content></td><td rowspan="1" colspan="1"><named-content xmlns:xlink="http://www.w3.org/1999/xlink" content-type="dwc:verbatimLongitude" xlink:type="simple">121°01'41.7"E</named-content></td><td rowspan="1" colspan="1">695</td><td rowspan="1" colspan="1">0</td><td rowspan="1" colspan="1">2</td><td rowspan="1" colspan="1">NA.</td><td rowspan="1" colspan="1">NA.</td><td rowspan="1" colspan="1">NA.</td></tr><tr><td rowspan="1" colspan="1">12. Dacaopai, Sanyi Twp., Miaoli Co., Taiwan</td><td rowspan="1" colspan="1"><named-content xmlns:xlink="http://www.w3.org/1999/xlink" content-type="dwc:verbatimLatitude" xlink:type="simple">24°22'29.10"N</named-content></td><td rowspan="1" colspan="1"><named-content xmlns:xlink="http://www.w3.org/1999/xlink" content-type="dwc:verbatimLongitude" xlink:type="simple">120°47'52.40"E</named-content></td><td rowspan="1" colspan="1">523</td><td rowspan="1" colspan="1">0</td><td rowspan="1" colspan="1">3</td><td rowspan="1" colspan="1">NA.</td><td rowspan="1" colspan="1">NA.</td><td rowspan="1" colspan="1">NA.</td></tr><tr><td rowspan="1" colspan="1">13. Wu Shi Branch School, Heping District, Taichung City, Taiwan</td><td rowspan="1" colspan="1"><named-content xmlns:xlink="http://www.w3.org/1999/xlink" content-type="dwc:verbatimLatitude" xlink:type="simple">24°17'34.8"N</named-content></td><td rowspan="1" colspan="1"><named-content xmlns:xlink="http://www.w3.org/1999/xlink" content-type="dwc:verbatimLongitude" xlink:type="simple">120°56'07.8"E</named-content></td><td rowspan="1" colspan="1">650</td><td rowspan="1" colspan="1">0</td><td rowspan="1" colspan="1">1</td><td rowspan="1" colspan="1">NA.</td><td rowspan="1" colspan="1">NA.</td><td rowspan="1" colspan="1">NA.</td></tr><tr><td rowspan="1" colspan="1">14. Wushikeng, Heping District, Taichung City, Taiwan</td><td rowspan="1" colspan="1"><named-content xmlns:xlink="http://www.w3.org/1999/xlink" content-type="dwc:verbatimLatitude" xlink:type="simple">24°12'46.49"N</named-content></td><td rowspan="1" colspan="1"><named-content xmlns:xlink="http://www.w3.org/1999/xlink" content-type="dwc:verbatimLongitude" xlink:type="simple">120°56''44.16"E</named-content></td><td rowspan="1" colspan="1">894</td><td rowspan="1" colspan="1">2</td><td rowspan="1" colspan="1">0</td><td rowspan="1" colspan="1"><ext-link xmlns:xlink="http://www.w3.org/1999/xlink" ext-link-type="gen" xlink:href="KJ574364" xlink:type="simple">KJ574364</ext-link>–<ext-link xmlns:xlink="http://www.w3.org/1999/xlink" ext-link-type="gen" xlink:href="KJ574365" xlink:type="simple">KJ574365</ext-link></td><td rowspan="1" colspan="1">NA.</td><td rowspan="1" colspan="1">NA.</td></tr><tr><td rowspan="1" colspan="1">15. Huanshan, Heping District, Taichung City, Taiwan</td><td rowspan="1" colspan="1"><named-content xmlns:xlink="http://www.w3.org/1999/xlink" content-type="dwc:verbatimLatitude" xlink:type="simple">24°19'11.27"N</named-content></td><td rowspan="1" colspan="1"><named-content xmlns:xlink="http://www.w3.org/1999/xlink" content-type="dwc:verbatimLongitude" xlink:type="simple">121°17'18.33"E</named-content></td><td rowspan="1" colspan="1">1560</td><td rowspan="1" colspan="1">2</td><td rowspan="1" colspan="1">1</td><td rowspan="1" colspan="1"><ext-link xmlns:xlink="http://www.w3.org/1999/xlink" ext-link-type="gen" xlink:href="KJ574362" xlink:type="simple">KJ574362</ext-link>–<ext-link xmlns:xlink="http://www.w3.org/1999/xlink" ext-link-type="gen" xlink:href="KJ574363" xlink:type="simple">KJ574363</ext-link></td><td rowspan="1" colspan="1"><ext-link xmlns:xlink="http://www.w3.org/1999/xlink" ext-link-type="gen" xlink:href="KJ574323" xlink:type="simple">KJ574323</ext-link></td><td rowspan="1" colspan="1"><ext-link xmlns:xlink="http://www.w3.org/1999/xlink" ext-link-type="gen" xlink:href="KJ574384" xlink:type="simple">KJ574384</ext-link></td></tr><tr><td rowspan="1" colspan="9"><italic><tp:taxon-name><tp:taxon-name-part taxon-name-part-type="genus">Aegista</tp:taxon-name-part> <tp:taxon-name-part taxon-name-part-type="species">diversifamilia</tp:taxon-name-part></tp:taxon-name></italic> sp. n.</td></tr><tr><td rowspan="1" colspan="1">16. Anpingkeng, Dongshan Twp., I-Lan Co., Taiwan</td><td rowspan="1" colspan="1"><named-content xmlns:xlink="http://www.w3.org/1999/xlink" content-type="dwc:verbatimLatitude" xlink:type="simple">24°36'52.5"N</named-content></td><td rowspan="1" colspan="1"><named-content xmlns:xlink="http://www.w3.org/1999/xlink" content-type="dwc:verbatimLongitude" xlink:type="simple">121°46'38.1"E</named-content></td><td rowspan="1" colspan="1">70</td><td rowspan="1" colspan="1">4</td><td rowspan="1" colspan="1">5</td><td rowspan="1" colspan="1"><ext-link xmlns:xlink="http://www.w3.org/1999/xlink" ext-link-type="gen" xlink:href="KJ574339" xlink:type="simple">KJ574339</ext-link>–<ext-link xmlns:xlink="http://www.w3.org/1999/xlink" ext-link-type="gen" xlink:href="KJ574342" xlink:type="simple">KJ574342</ext-link></td><td rowspan="1" colspan="1"><ext-link xmlns:xlink="http://www.w3.org/1999/xlink" ext-link-type="gen" xlink:href="KJ574299" xlink:type="simple">KJ574299</ext-link>–<ext-link xmlns:xlink="http://www.w3.org/1999/xlink" ext-link-type="gen" xlink:href="KJ574302" xlink:type="simple">KJ574302</ext-link></td><td rowspan="1" colspan="1"><ext-link xmlns:xlink="http://www.w3.org/1999/xlink" ext-link-type="gen" xlink:href="KJ574385" xlink:type="simple">KJ574385</ext-link></td></tr><tr><td rowspan="1" colspan="1">17. Wushibi, Su'ao Twp., I-Lan Co., Taiwan</td><td rowspan="1" colspan="1"><named-content xmlns:xlink="http://www.w3.org/1999/xlink" content-type="dwc:verbatimLatitude" xlink:type="simple">24°29'13.5"N</named-content></td><td rowspan="1" colspan="1"><named-content xmlns:xlink="http://www.w3.org/1999/xlink" content-type="dwc:verbatimLongitude" xlink:type="simple">121°50'02.9"E</named-content></td><td rowspan="1" colspan="1">382</td><td rowspan="1" colspan="1">1</td><td rowspan="1" colspan="1">0</td><td rowspan="1" colspan="1"><ext-link xmlns:xlink="http://www.w3.org/1999/xlink" ext-link-type="gen" xlink:href="KJ574343" xlink:type="simple">KJ574343</ext-link></td><td rowspan="1" colspan="1"><ext-link xmlns:xlink="http://www.w3.org/1999/xlink" ext-link-type="gen" xlink:href="KJ574303" xlink:type="simple">KJ574303</ext-link></td><td rowspan="1" colspan="1"><ext-link xmlns:xlink="http://www.w3.org/1999/xlink" ext-link-type="gen" xlink:href="KJ574386" xlink:type="simple">KJ574386</ext-link></td></tr><tr><td rowspan="1" colspan="1">18. Chaoyang Trail, Nan'ao Twp., I-Lan Co., Taiwan</td><td rowspan="1" colspan="1"><named-content xmlns:xlink="http://www.w3.org/1999/xlink" content-type="dwc:verbatimLatitude" xlink:type="simple">24°27'35.9"N</named-content></td><td rowspan="1" colspan="1"><named-content xmlns:xlink="http://www.w3.org/1999/xlink" content-type="dwc:verbatimLongitude" xlink:type="simple">121°48'53.9"E</named-content></td><td rowspan="1" colspan="1">42</td><td rowspan="1" colspan="1">0</td><td rowspan="1" colspan="1">2</td><td rowspan="1" colspan="1">NA.</td><td rowspan="1" colspan="1">NA.</td><td rowspan="1" colspan="1">NA.</td></tr><tr><td rowspan="1" colspan="1">19. Heren 1, Xiulin Twp., Hualien Co., Taiwan</td><td rowspan="1" colspan="1"><named-content xmlns:xlink="http://www.w3.org/1999/xlink" content-type="dwc:verbatimLatitude" xlink:type="simple">24°14'49.1"N</named-content></td><td rowspan="1" colspan="1"><named-content xmlns:xlink="http://www.w3.org/1999/xlink" content-type="dwc:verbatimLongitude" xlink:type="simple">121°43'06.4"E</named-content></td><td rowspan="1" colspan="1">36</td><td rowspan="1" colspan="1">0</td><td rowspan="1" colspan="1">1</td><td rowspan="1" colspan="1">NA.</td><td rowspan="1" colspan="1">NA.</td><td rowspan="1" colspan="1">NA.</td></tr><tr><td rowspan="1" colspan="1">20. Heren 2, Xiulin Twp., Hualien Co., Taiwan</td><td rowspan="1" colspan="1"><named-content xmlns:xlink="http://www.w3.org/1999/xlink" content-type="dwc:verbatimLatitude" xlink:type="simple">24°14'54.8"N</named-content></td><td rowspan="1" colspan="1"><named-content xmlns:xlink="http://www.w3.org/1999/xlink" content-type="dwc:verbatimLongitude" xlink:type="simple">121°42'51.4"E</named-content></td><td rowspan="1" colspan="1">55</td><td rowspan="1" colspan="1">0</td><td rowspan="1" colspan="1">7</td><td rowspan="1" colspan="1">NA.</td><td rowspan="1" colspan="1">NA.</td><td rowspan="1" colspan="1">NA.</td></tr><tr><td rowspan="1" colspan="1">21. Heren Trail, Xiulin Twp., Hualien Co., Taiwan</td><td rowspan="1" colspan="1"><named-content xmlns:xlink="http://www.w3.org/1999/xlink" content-type="dwc:verbatimLatitude" xlink:type="simple">24°13'58.5"N</named-content></td><td rowspan="1" colspan="1"><named-content xmlns:xlink="http://www.w3.org/1999/xlink" content-type="dwc:verbatimLongitude" xlink:type="simple">121°42'27.73"E</named-content></td><td rowspan="1" colspan="1">50</td><td rowspan="1" colspan="1">5</td><td rowspan="1" colspan="1">1</td><td rowspan="1" colspan="1"><ext-link xmlns:xlink="http://www.w3.org/1999/xlink" ext-link-type="gen" xlink:href="KJ574344" xlink:type="simple">KJ574344</ext-link>–<ext-link xmlns:xlink="http://www.w3.org/1999/xlink" ext-link-type="gen" xlink:href="KJ574348" xlink:type="simple">KJ574348</ext-link></td><td rowspan="1" colspan="1"><ext-link xmlns:xlink="http://www.w3.org/1999/xlink" ext-link-type="gen" xlink:href="KJ574304" xlink:type="simple">KJ574304</ext-link>–<ext-link xmlns:xlink="http://www.w3.org/1999/xlink" ext-link-type="gen" xlink:href="KJ574308" xlink:type="simple">KJ574308</ext-link></td><td rowspan="1" colspan="1"><ext-link xmlns:xlink="http://www.w3.org/1999/xlink" ext-link-type="gen" xlink:href="KJ574387" xlink:type="simple">KJ574387</ext-link>–<ext-link xmlns:xlink="http://www.w3.org/1999/xlink" ext-link-type="gen" xlink:href="KJ574390" xlink:type="simple">KJ574390</ext-link></td></tr><tr><td rowspan="1" colspan="1">22. Jinwen Tunnel, Xiulin Twp., Hualien Co., Taiwan</td><td rowspan="1" colspan="1"><named-content xmlns:xlink="http://www.w3.org/1999/xlink" content-type="dwc:verbatimLatitude" xlink:type="simple">24°12'28.7"N</named-content></td><td rowspan="1" colspan="1"><named-content xmlns:xlink="http://www.w3.org/1999/xlink" content-type="dwc:verbatimLongitude" xlink:type="simple">121°40'23.5"E</named-content></td><td rowspan="1" colspan="1">128</td><td rowspan="1" colspan="1">0</td><td rowspan="1" colspan="1">8</td><td rowspan="1" colspan="1">NA.</td><td rowspan="1" colspan="1">NA.</td><td rowspan="1" colspan="1">NA.</td></tr><tr><td rowspan="1" colspan="1">23. Northern Chongde Tunnel, Xiulin Twp., Hualien Co., Taiwan</td><td rowspan="1" colspan="1"><named-content xmlns:xlink="http://www.w3.org/1999/xlink" content-type="dwc:verbatimLatitude" xlink:type="simple">24°11'31.08"N</named-content></td><td rowspan="1" colspan="1"><named-content xmlns:xlink="http://www.w3.org/1999/xlink" content-type="dwc:verbatimLongitude" xlink:type="simple">121°39'41.01"E</named-content></td><td rowspan="1" colspan="1">62</td><td rowspan="1" colspan="1">2</td><td rowspan="1" colspan="1">2</td><td rowspan="1" colspan="1"><ext-link xmlns:xlink="http://www.w3.org/1999/xlink" ext-link-type="gen" xlink:href="KJ574349" xlink:type="simple">KJ574349</ext-link>–<ext-link xmlns:xlink="http://www.w3.org/1999/xlink" ext-link-type="gen" xlink:href="KJ574350" xlink:type="simple">KJ574350</ext-link></td><td rowspan="1" colspan="1"><ext-link xmlns:xlink="http://www.w3.org/1999/xlink" ext-link-type="gen" xlink:href="KJ574309" xlink:type="simple">KJ574309</ext-link>–<ext-link xmlns:xlink="http://www.w3.org/1999/xlink" ext-link-type="gen" xlink:href="KJ574310" xlink:type="simple">KJ574310</ext-link></td><td rowspan="1" colspan="1">NA.</td></tr><tr><td rowspan="1" colspan="1">24. Southern Chongde Tunnel, Xiulin Twp., Hualien Co., Taiwan</td><td rowspan="1" colspan="1"><named-content xmlns:xlink="http://www.w3.org/1999/xlink" content-type="dwc:verbatimLatitude" xlink:type="simple">24°11'22.0"N</named-content></td><td rowspan="1" colspan="1"><named-content xmlns:xlink="http://www.w3.org/1999/xlink" content-type="dwc:verbatimLongitude" xlink:type="simple">121°39'36.8"E</named-content></td><td rowspan="1" colspan="1">56</td><td rowspan="1" colspan="1">3</td><td rowspan="1" colspan="1">5</td><td rowspan="1" colspan="1"><ext-link xmlns:xlink="http://www.w3.org/1999/xlink" ext-link-type="gen" xlink:href="KJ574351" xlink:type="simple">KJ574351</ext-link>–<ext-link xmlns:xlink="http://www.w3.org/1999/xlink" ext-link-type="gen" xlink:href="KJ574352" xlink:type="simple">KJ574352</ext-link></td><td rowspan="1" colspan="1"><ext-link xmlns:xlink="http://www.w3.org/1999/xlink" ext-link-type="gen" xlink:href="KJ574311" xlink:type="simple">KJ574311</ext-link>–<ext-link xmlns:xlink="http://www.w3.org/1999/xlink" ext-link-type="gen" xlink:href="KJ574313" xlink:type="simple">KJ574313</ext-link></td><td rowspan="1" colspan="1"><ext-link xmlns:xlink="http://www.w3.org/1999/xlink" ext-link-type="gen" xlink:href="KJ574394" xlink:type="simple">KJ574394</ext-link>–<ext-link xmlns:xlink="http://www.w3.org/1999/xlink" ext-link-type="gen" xlink:href="KJ574396" xlink:type="simple">KJ574396</ext-link></td></tr><tr><td rowspan="1" colspan="1">25. Sanjianwu, Xiulin Twp., Hualien Co., Taiwan</td><td rowspan="1" colspan="1"><named-content xmlns:xlink="http://www.w3.org/1999/xlink" content-type="dwc:verbatimLatitude" xlink:type="simple">24°10'55.3"N</named-content></td><td rowspan="1" colspan="1"><named-content xmlns:xlink="http://www.w3.org/1999/xlink" content-type="dwc:verbatimLongitude" xlink:type="simple">121°37'34.3"E</named-content></td><td rowspan="1" colspan="1">165</td><td rowspan="1" colspan="1">0</td><td rowspan="1" colspan="1">6</td><td rowspan="1" colspan="1">NA.</td><td rowspan="1" colspan="1">NA.</td><td rowspan="1" colspan="1">NA.</td></tr><tr><td rowspan="1" colspan="1">26. Taroko Service Center, Xiulin Twp., Hualien Co., Taiwan</td><td rowspan="1" colspan="1"><named-content xmlns:xlink="http://www.w3.org/1999/xlink" content-type="dwc:verbatimLatitude" xlink:type="simple">24°09'31.9"N</named-content></td><td rowspan="1" colspan="1"><named-content xmlns:xlink="http://www.w3.org/1999/xlink" content-type="dwc:verbatimLongitude" xlink:type="simple">121°37'20.7"E</named-content></td><td rowspan="1" colspan="1">100</td><td rowspan="1" colspan="1">0</td><td rowspan="1" colspan="1">6</td><td rowspan="1" colspan="1">NA.</td><td rowspan="1" colspan="1">NA.</td><td rowspan="1" colspan="1">NA.</td></tr><tr><td rowspan="1" colspan="1">27. Badagang, Xiulin Twp., Hualien Co., Taiwan</td><td rowspan="1" colspan="1"><named-content xmlns:xlink="http://www.w3.org/1999/xlink" content-type="dwc:verbatimLatitude" xlink:type="simple">24°10'36.8"N</named-content></td><td rowspan="1" colspan="1"><named-content xmlns:xlink="http://www.w3.org/1999/xlink" content-type="dwc:verbatimLongitude" xlink:type="simple">121°33'43.6"E</named-content></td><td rowspan="1" colspan="1">421</td><td rowspan="1" colspan="1">5</td><td rowspan="1" colspan="1">0</td><td rowspan="1" colspan="1"><ext-link xmlns:xlink="http://www.w3.org/1999/xlink" ext-link-type="gen" xlink:href="KJ574353" xlink:type="simple">KJ574353</ext-link>–<ext-link xmlns:xlink="http://www.w3.org/1999/xlink" ext-link-type="gen" xlink:href="KJ574357" xlink:type="simple">KJ574357</ext-link></td><td rowspan="1" colspan="1"><ext-link xmlns:xlink="http://www.w3.org/1999/xlink" ext-link-type="gen" xlink:href="KJ574314" xlink:type="simple">KJ574314</ext-link>–<ext-link xmlns:xlink="http://www.w3.org/1999/xlink" ext-link-type="gen" xlink:href="KJ574317" xlink:type="simple">KJ574317</ext-link></td><td rowspan="1" colspan="1"><ext-link xmlns:xlink="http://www.w3.org/1999/xlink" ext-link-type="gen" xlink:href="KJ574391" xlink:type="simple">KJ574391</ext-link>–<ext-link xmlns:xlink="http://www.w3.org/1999/xlink" ext-link-type="gen" xlink:href="KJ574393" xlink:type="simple">KJ574393</ext-link></td></tr><tr><td rowspan="1" colspan="9"><italic><tp:taxon-name><tp:taxon-name-part taxon-name-part-type="genus">Aegista</tp:taxon-name-part> <tp:taxon-name-part taxon-name-part-type="species">oculus</tp:taxon-name-part></tp:taxon-name></italic></td></tr><tr><td rowspan="1" colspan="1"># Miyako Island, Japan</td><td rowspan="1" colspan="1">NA.</td><td rowspan="1" colspan="1">NA.</td><td rowspan="1" colspan="1">NA.</td><td rowspan="1" colspan="1">1</td><td rowspan="1" colspan="1">0</td><td rowspan="1" colspan="1"><ext-link xmlns:xlink="http://www.w3.org/1999/xlink" ext-link-type="gen" xlink:href="AB852642" xlink:type="simple">AB852642</ext-link></td><td rowspan="1" colspan="1">NA.</td><td rowspan="1" colspan="1"><ext-link xmlns:xlink="http://www.w3.org/1999/xlink" ext-link-type="gen" xlink:href="AB852909" xlink:type="simple">AB852909</ext-link></td></tr><tr><td rowspan="1" colspan="1">28. Shimozaki, Miyako Island, Japan</td><td rowspan="1" colspan="1"><named-content xmlns:xlink="http://www.w3.org/1999/xlink" content-type="dwc:verbatimLatitude" xlink:type="simple">24°50'03.78"N</named-content></td><td rowspan="1" colspan="1"><named-content xmlns:xlink="http://www.w3.org/1999/xlink" content-type="dwc:verbatimLongitude" xlink:type="simple">125°16'50.58"E</named-content></td><td rowspan="1" colspan="1">32</td><td rowspan="1" colspan="1">3</td><td rowspan="1" colspan="1">0</td><td rowspan="1" colspan="1"><ext-link xmlns:xlink="http://www.w3.org/1999/xlink" ext-link-type="gen" xlink:href="KJ574328" xlink:type="simple">KJ574328</ext-link></td><td rowspan="1" colspan="1"><ext-link xmlns:xlink="http://www.w3.org/1999/xlink" ext-link-type="gen" xlink:href="KJ574281" xlink:type="simple">KJ574281</ext-link>–<ext-link xmlns:xlink="http://www.w3.org/1999/xlink" ext-link-type="gen" xlink:href="KJ574282" xlink:type="simple">KJ574282</ext-link></td><td rowspan="1" colspan="1"><ext-link xmlns:xlink="http://www.w3.org/1999/xlink" ext-link-type="gen" xlink:href="KJ574370" xlink:type="simple">KJ574370</ext-link></td></tr><tr><td rowspan="1" colspan="1">29. Hirara 1, Miyako Island, Japan</td><td rowspan="1" colspan="1"><named-content xmlns:xlink="http://www.w3.org/1999/xlink" content-type="dwc:verbatimLatitude" xlink:type="simple">24°48'03.12"N</named-content></td><td rowspan="1" colspan="1"><named-content xmlns:xlink="http://www.w3.org/1999/xlink" content-type="dwc:verbatimLongitude" xlink:type="simple">125°18'58.86"E</named-content></td><td rowspan="1" colspan="1">42</td><td rowspan="1" colspan="1">1</td><td rowspan="1" colspan="1">0</td><td rowspan="1" colspan="1">NA.</td><td rowspan="1" colspan="1"><ext-link xmlns:xlink="http://www.w3.org/1999/xlink" ext-link-type="gen" xlink:href="KJ574283" xlink:type="simple">KJ574283</ext-link></td><td rowspan="1" colspan="1"><ext-link xmlns:xlink="http://www.w3.org/1999/xlink" ext-link-type="gen" xlink:href="KJ574372" xlink:type="simple">KJ574372</ext-link></td></tr><tr><td rowspan="1" colspan="1">30. Hirara 2, Miyako Island, Japan</td><td rowspan="1" colspan="1"><named-content xmlns:xlink="http://www.w3.org/1999/xlink" content-type="dwc:verbatimLatitude" xlink:type="simple">24°47'58.50"N</named-content></td><td rowspan="1" colspan="1"><named-content xmlns:xlink="http://www.w3.org/1999/xlink" content-type="dwc:verbatimLongitude" xlink:type="simple">125°19'02.94"E</named-content></td><td rowspan="1" colspan="1">44</td><td rowspan="1" colspan="1">3</td><td rowspan="1" colspan="1">0</td><td rowspan="1" colspan="1"><ext-link xmlns:xlink="http://www.w3.org/1999/xlink" ext-link-type="gen" xlink:href="KJ574329" xlink:type="simple">KJ574329</ext-link></td><td rowspan="1" colspan="1"><ext-link xmlns:xlink="http://www.w3.org/1999/xlink" ext-link-type="gen" xlink:href="KJ574284" xlink:type="simple">KJ574284</ext-link>–<ext-link xmlns:xlink="http://www.w3.org/1999/xlink" ext-link-type="gen" xlink:href="KJ574286" xlink:type="simple">KJ574286</ext-link></td><td rowspan="1" colspan="1"><ext-link xmlns:xlink="http://www.w3.org/1999/xlink" ext-link-type="gen" xlink:href="KJ574371" xlink:type="simple">KJ574371</ext-link>, <ext-link xmlns:xlink="http://www.w3.org/1999/xlink" ext-link-type="gen" xlink:href="KJ574373" xlink:type="simple">KJ574373</ext-link></td></tr><tr><td rowspan="1" colspan="1">31. Shimozato, Miyako Island, Japan</td><td rowspan="1" colspan="1"><named-content xmlns:xlink="http://www.w3.org/1999/xlink" content-type="dwc:verbatimLatitude" xlink:type="simple">24°47'15.24"N</named-content></td><td rowspan="1" colspan="1"><named-content xmlns:xlink="http://www.w3.org/1999/xlink" content-type="dwc:verbatimLongitude" xlink:type="simple">125°17'11.10"E</named-content></td><td rowspan="1" colspan="1">44</td><td rowspan="1" colspan="1">6</td><td rowspan="1" colspan="1">0</td><td rowspan="1" colspan="1"><ext-link xmlns:xlink="http://www.w3.org/1999/xlink" ext-link-type="gen" xlink:href="KJ574330" xlink:type="simple">KJ574330</ext-link>–<ext-link xmlns:xlink="http://www.w3.org/1999/xlink" ext-link-type="gen" xlink:href="KJ574335" xlink:type="simple">KJ574335</ext-link></td><td rowspan="1" colspan="1"><ext-link xmlns:xlink="http://www.w3.org/1999/xlink" ext-link-type="gen" xlink:href="KJ574287" xlink:type="simple">KJ574287</ext-link>–<ext-link xmlns:xlink="http://www.w3.org/1999/xlink" ext-link-type="gen" xlink:href="KJ574291" xlink:type="simple">KJ574291</ext-link></td><td rowspan="1" colspan="1"><ext-link xmlns:xlink="http://www.w3.org/1999/xlink" ext-link-type="gen" xlink:href="KJ574374" xlink:type="simple">KJ574374</ext-link>–<ext-link xmlns:xlink="http://www.w3.org/1999/xlink" ext-link-type="gen" xlink:href="KJ574375" xlink:type="simple">KJ574375</ext-link></td></tr><tr><td rowspan="1" colspan="9"><italic><tp:taxon-name><tp:taxon-name-part taxon-name-part-type="genus">Aegista</tp:taxon-name-part> <tp:taxon-name-part taxon-name-part-type="species">vermis</tp:taxon-name-part></tp:taxon-name></italic></td></tr><tr><td rowspan="1" colspan="1"># IriomoteIsland, Japan</td><td rowspan="1" colspan="1">NA.</td><td rowspan="1" colspan="1">NA.</td><td rowspan="1" colspan="1">NA.</td><td rowspan="1" colspan="1">1</td><td rowspan="1" colspan="1">0</td><td rowspan="1" colspan="1"><ext-link xmlns:xlink="http://www.w3.org/1999/xlink" ext-link-type="gen" xlink:href="AB852660" xlink:type="simple">AB852660</ext-link></td><td rowspan="1" colspan="1">NA.</td><td rowspan="1" colspan="1"><ext-link xmlns:xlink="http://www.w3.org/1999/xlink" ext-link-type="gen" xlink:href="AB852927" xlink:type="simple">AB852927</ext-link></td></tr><tr><td rowspan="1" colspan="1">32. Tozato, Ishigaki Island, Japan</td><td rowspan="1" colspan="1"><named-content xmlns:xlink="http://www.w3.org/1999/xlink" content-type="dwc:verbatimLatitude" xlink:type="simple">24°27'18.6"N</named-content></td><td rowspan="1" colspan="1"><named-content xmlns:xlink="http://www.w3.org/1999/xlink" content-type="dwc:verbatimLongitude" xlink:type="simple">124°14'17.5"E</named-content></td><td rowspan="1" colspan="1">94</td><td rowspan="1" colspan="1">1</td><td rowspan="1" colspan="1">0</td><td rowspan="1" colspan="1">NA.</td><td rowspan="1" colspan="1"><ext-link xmlns:xlink="http://www.w3.org/1999/xlink" ext-link-type="gen" xlink:href="KJ574292" xlink:type="simple">KJ574292</ext-link></td><td rowspan="1" colspan="1"><ext-link xmlns:xlink="http://www.w3.org/1999/xlink" ext-link-type="gen" xlink:href="KJ574376" xlink:type="simple">KJ574376</ext-link></td></tr><tr><td rowspan="1" colspan="1">33. Fukai, Ishigaki Island, Japan</td><td rowspan="1" colspan="1"><named-content xmlns:xlink="http://www.w3.org/1999/xlink" content-type="dwc:verbatimLatitude" xlink:type="simple">24°26'59.28"N</named-content></td><td rowspan="1" colspan="1"><named-content xmlns:xlink="http://www.w3.org/1999/xlink" content-type="dwc:verbatimLongitude" xlink:type="simple">124°12'04.98"E</named-content></td><td rowspan="1" colspan="1">62</td><td rowspan="1" colspan="1">6</td><td rowspan="1" colspan="1">0</td><td rowspan="1" colspan="1"><ext-link xmlns:xlink="http://www.w3.org/1999/xlink" ext-link-type="gen" xlink:href="KJ574336" xlink:type="simple">KJ574336</ext-link>–<ext-link xmlns:xlink="http://www.w3.org/1999/xlink" ext-link-type="gen" xlink:href="KJ574338" xlink:type="simple">KJ574338</ext-link></td><td rowspan="1" colspan="1"><ext-link xmlns:xlink="http://www.w3.org/1999/xlink" ext-link-type="gen" xlink:href="KJ574293" xlink:type="simple">KJ574293</ext-link>–<ext-link xmlns:xlink="http://www.w3.org/1999/xlink" ext-link-type="gen" xlink:href="KJ574298" xlink:type="simple">KJ574298</ext-link></td><td rowspan="1" colspan="1"><ext-link xmlns:xlink="http://www.w3.org/1999/xlink" ext-link-type="gen" xlink:href="KJ574377" xlink:type="simple">KJ574377</ext-link>–<ext-link xmlns:xlink="http://www.w3.org/1999/xlink" ext-link-type="gen" xlink:href="KJ574379" xlink:type="simple">KJ574379</ext-link></td></tr><tr><td rowspan="1" colspan="9"><italic><tp:taxon-name><tp:taxon-name-part taxon-name-part-type="genus">Aegista</tp:taxon-name-part> <tp:taxon-name-part taxon-name-part-type="species">caerulea</tp:taxon-name-part></tp:taxon-name></italic></td></tr><tr><td rowspan="1" colspan="1"># Ishigaki Island, Japan</td><td rowspan="1" colspan="1">NA.</td><td rowspan="1" colspan="1">NA.</td><td rowspan="1" colspan="1">NA.</td><td rowspan="1" colspan="1">1</td><td rowspan="1" colspan="1">0</td><td rowspan="1" colspan="1"><ext-link xmlns:xlink="http://www.w3.org/1999/xlink" ext-link-type="gen" xlink:href="AB852626" xlink:type="simple">AB852626</ext-link></td><td rowspan="1" colspan="1">NA.</td><td rowspan="1" colspan="1"><ext-link xmlns:xlink="http://www.w3.org/1999/xlink" ext-link-type="gen" xlink:href="AB852893" xlink:type="simple">AB852893</ext-link></td></tr><tr><td rowspan="1" colspan="1"><bold>Outgroups</bold></td><td rowspan="1" colspan="1"/><td rowspan="1" colspan="1"/><td rowspan="1" colspan="1"/><td rowspan="1" colspan="1"/><td rowspan="1" colspan="1"/><td rowspan="1" colspan="1"/><td rowspan="1" colspan="1"/><td rowspan="1" colspan="1"/></tr><tr><td rowspan="1" colspan="9"><italic><tp:taxon-name><tp:taxon-name-part taxon-name-part-type="genus">Aegista</tp:taxon-name-part> <tp:taxon-name-part taxon-name-part-type="species">granti</tp:taxon-name-part></tp:taxon-name></italic></td></tr><tr><td rowspan="1" colspan="1">34. Fuyang Park, Taipei City, Taiwan</td><td rowspan="1" colspan="1"><named-content xmlns:xlink="http://www.w3.org/1999/xlink" content-type="dwc:verbatimLatitude" xlink:type="simple">25°0'56.66"N</named-content></td><td rowspan="1" colspan="1"><named-content xmlns:xlink="http://www.w3.org/1999/xlink" content-type="dwc:verbatimLongitude" xlink:type="simple">121°33'26.82"E</named-content></td><td rowspan="1" colspan="1">32</td><td rowspan="1" colspan="1">1</td><td rowspan="1" colspan="1">0</td><td rowspan="1" colspan="1"><ext-link xmlns:xlink="http://www.w3.org/1999/xlink" ext-link-type="gen" xlink:href="KJ574368" xlink:type="simple">KJ574368</ext-link></td><td rowspan="1" colspan="1"><ext-link xmlns:xlink="http://www.w3.org/1999/xlink" ext-link-type="gen" xlink:href="KJ574326" xlink:type="simple">KJ574326</ext-link></td><td rowspan="1" colspan="1"><ext-link xmlns:xlink="http://www.w3.org/1999/xlink" ext-link-type="gen" xlink:href="KJ574398" xlink:type="simple">KJ574398</ext-link></td></tr><tr><td rowspan="1" colspan="9"><italic><tp:taxon-name><tp:taxon-name-part taxon-name-part-type="genus">Aegista</tp:taxon-name-part> <tp:taxon-name-part taxon-name-part-type="species">inrinensis</tp:taxon-name-part></tp:taxon-name></italic></td></tr><tr><td rowspan="1" colspan="1">35. Neiwan, Hengshan Twp., Hsinchu Co., Taiwan</td><td rowspan="1" colspan="1"><named-content xmlns:xlink="http://www.w3.org/1999/xlink" content-type="dwc:verbatimLatitude" xlink:type="simple">24°42'18.2"N</named-content></td><td rowspan="1" colspan="1"><named-content xmlns:xlink="http://www.w3.org/1999/xlink" content-type="dwc:verbatimLongitude" xlink:type="simple">121°10'58.7"E</named-content></td><td rowspan="1" colspan="1">268</td><td rowspan="1" colspan="1">1</td><td rowspan="1" colspan="1">0</td><td rowspan="1" colspan="1"><ext-link xmlns:xlink="http://www.w3.org/1999/xlink" ext-link-type="gen" xlink:href="KJ574367" xlink:type="simple">KJ574367</ext-link></td><td rowspan="1" colspan="1"><ext-link xmlns:xlink="http://www.w3.org/1999/xlink" ext-link-type="gen" xlink:href="KJ574325" xlink:type="simple">KJ574325</ext-link></td><td rowspan="1" colspan="1"><ext-link xmlns:xlink="http://www.w3.org/1999/xlink" ext-link-type="gen" xlink:href="KJ574399" xlink:type="simple">KJ574399</ext-link></td></tr><tr><td rowspan="1" colspan="9"><italic><tp:taxon-name><tp:taxon-name-part taxon-name-part-type="genus">Aegista</tp:taxon-name-part> <tp:taxon-name-part taxon-name-part-type="species">shermani</tp:taxon-name-part></tp:taxon-name></italic></td></tr><tr><td rowspan="1" colspan="1">36. Lanren Rd., Manzhou Twp., Pingtung Co., Taiwan</td><td rowspan="1" colspan="1"><named-content xmlns:xlink="http://www.w3.org/1999/xlink" content-type="dwc:verbatimLatitude" xlink:type="simple">22°02'25.8"N</named-content></td><td rowspan="1" colspan="1"><named-content xmlns:xlink="http://www.w3.org/1999/xlink" content-type="dwc:verbatimLongitude" xlink:type="simple">120°50'58.8"E</named-content></td><td rowspan="1" colspan="1">48</td><td rowspan="1" colspan="1">1</td><td rowspan="1" colspan="1">0</td><td rowspan="1" colspan="1"><ext-link xmlns:xlink="http://www.w3.org/1999/xlink" ext-link-type="gen" xlink:href="KJ574366" xlink:type="simple">KJ574366</ext-link></td><td rowspan="1" colspan="1"><ext-link xmlns:xlink="http://www.w3.org/1999/xlink" ext-link-type="gen" xlink:href="KJ574324" xlink:type="simple">KJ574324</ext-link></td><td rowspan="1" colspan="1"><ext-link xmlns:xlink="http://www.w3.org/1999/xlink" ext-link-type="gen" xlink:href="KJ574397" xlink:type="simple">KJ574397</ext-link></td></tr><tr><td rowspan="1" colspan="9"><italic><tp:taxon-name><tp:taxon-name-part taxon-name-part-type="genus">Aegista</tp:taxon-name-part> <tp:taxon-name-part taxon-name-part-type="species">mackensii</tp:taxon-name-part></tp:taxon-name></italic></td></tr><tr><td rowspan="1" colspan="1">37. Gueishan Island, Taiwan</td><td rowspan="1" colspan="1"><named-content xmlns:xlink="http://www.w3.org/1999/xlink" content-type="dwc:verbatimLatitude" xlink:type="simple">24°50'35.9"N</named-content></td><td rowspan="1" colspan="1"><named-content xmlns:xlink="http://www.w3.org/1999/xlink" content-type="dwc:verbatimLongitude" xlink:type="simple">121°56'52.6"E</named-content></td><td rowspan="1" colspan="1">157</td><td rowspan="1" colspan="1">1</td><td rowspan="1" colspan="1">0</td><td rowspan="1" colspan="1"><ext-link xmlns:xlink="http://www.w3.org/1999/xlink" ext-link-type="gen" xlink:href="KJ574369" xlink:type="simple">KJ574369</ext-link></td><td rowspan="1" colspan="1"><ext-link xmlns:xlink="http://www.w3.org/1999/xlink" ext-link-type="gen" xlink:href="KJ574327" xlink:type="simple">KJ574327</ext-link></td><td rowspan="1" colspan="1"><ext-link xmlns:xlink="http://www.w3.org/1999/xlink" ext-link-type="gen" xlink:href="KJ574400" xlink:type="simple">KJ574400</ext-link></td></tr></tbody></table><table-wrap-foot><fn><p>N<sub>G</sub>: Number of specimen for Genetic analyses; N<sub>M</sub>: Number of specimen for Morphological analyses; #: sequence obtained from <xref ref-type="bibr" rid="B16">Hirano et al. (2014)</xref>; NA.: not available.</p></fn></table-wrap-foot></table-wrap><table-wrap id="T4" position="float" orientation="portrait"><label>Table 4.</label><caption><p>Measurements (in cm) of <italic><tp:taxon-name><tp:taxon-name-part taxon-name-part-type="genus">Aegista</tp:taxon-name-part> <tp:taxon-name-part taxon-name-part-type="species">subchinensis</tp:taxon-name-part></tp:taxon-name></italic> and <italic><tp:taxon-name><tp:taxon-name-part taxon-name-part-type="genus">Aegista</tp:taxon-name-part> <tp:taxon-name-part taxon-name-part-type="species">diversifamilia</tp:taxon-name-part></tp:taxon-name></italic> sp. n. Mean, standard error, statistical method and the <italic>p</italic>-value were provided.</p></caption><table rules="all"><tbody><tr><td rowspan="1" colspan="1"/><td rowspan="1" colspan="1"><bold><italic><tp:taxon-name><tp:taxon-name-part taxon-name-part-type="genus">Aegista</tp:taxon-name-part> <tp:taxon-name-part taxon-name-part-type="species">subchinensis</tp:taxon-name-part></tp:taxon-name></italic></bold> (N=36)</td><td rowspan="1" colspan="1"><bold><italic><tp:taxon-name><tp:taxon-name-part taxon-name-part-type="genus">Aegista</tp:taxon-name-part> <tp:taxon-name-part taxon-name-part-type="species">diversifamilia</tp:taxon-name-part></tp:taxon-name></italic></bold> (N=43)</td><td rowspan="1" colspan="1"/></tr><tr><td rowspan="1" colspan="1"/><td rowspan="1" colspan="1"><bold>Mean±SE</bold></td><td rowspan="1" colspan="1"><bold>Mean±SE</bold></td><td rowspan="1" colspan="1"><bold>Statistical difference</bold></td></tr><tr><td rowspan="1" colspan="1">whorls</td><td rowspan="1" colspan="1">7.21±0.04</td><td rowspan="1" colspan="1">7.23±0.05</td><td rowspan="1" colspan="1">M</td></tr><tr><td rowspan="1" colspan="1">shell width (SW)</td><td rowspan="1" colspan="1">1.97±0.02</td><td rowspan="1" colspan="1">2.46±0.04</td><td rowspan="1" colspan="1">W, <italic>p</italic>=9.80E-16</td></tr><tr><td rowspan="1" colspan="1">shell height (SH)</td><td rowspan="1" colspan="1">1.04±0.01</td><td rowspan="1" colspan="1">1.21±0.02</td><td rowspan="1" colspan="1">M, <italic>p</italic>=2.09E-6</td></tr><tr><td rowspan="1" colspan="1">aperture width (AW)</td><td rowspan="1" colspan="1">0.75±0.01</td><td rowspan="1" colspan="1">0.97±0.02</td><td rowspan="1" colspan="1">W, <italic>p</italic>=1.23E-15</td></tr><tr><td rowspan="1" colspan="1">aperture height (AH)</td><td rowspan="1" colspan="1">0.53±0.01</td><td rowspan="1" colspan="1">0.74±0.02</td><td rowspan="1" colspan="1">W, <italic>p</italic>=3.47E-15</td></tr><tr><td rowspan="1" colspan="1">umbilicus width (UW)</td><td rowspan="1" colspan="1">0.72±0.01</td><td rowspan="1" colspan="1">0.95±0.02</td><td rowspan="1" colspan="1">M, <italic>p</italic>=3.33E-13</td></tr><tr><td rowspan="1" colspan="1">body whorl height (BH)</td><td rowspan="1" colspan="1">0.57±0.01</td><td rowspan="1" colspan="1">0.68±0.01</td><td rowspan="1" colspan="1">W, <italic>p</italic>=3.83E-11</td></tr><tr><td rowspan="1" colspan="1">secondary body whorl height (SBH)</td><td rowspan="1" colspan="1">0.10±0.00</td><td rowspan="1" colspan="1">0.10±0.00</td><td rowspan="1" colspan="1">M</td></tr><tr><td rowspan="1" colspan="1">Angle of apex (AA)</td><td rowspan="1" colspan="1">150.8±0.65</td><td rowspan="1" colspan="1">154.7±0.67</td><td rowspan="1" colspan="1">M, <italic>p</italic>=2.23E-4</td></tr><tr><td rowspan="1" colspan="1">First whorl width (FW)</td><td rowspan="1" colspan="1">0.14±0.00</td><td rowspan="1" colspan="1">0.16±0.00</td><td rowspan="1" colspan="1">M, <italic>p</italic>=5.77E-5</td></tr><tr><td rowspan="1" colspan="1">2<sup>nd</sup> whorl width (2W)</td><td rowspan="1" colspan="1">0.06±0.00</td><td rowspan="1" colspan="1">0.07±0.00</td><td rowspan="1" colspan="1">M, <italic>p</italic>=1.21E-5</td></tr><tr><td rowspan="1" colspan="1">3<sup>rd</sup> whorl width (3W)</td><td rowspan="1" colspan="1">0.08±0.00</td><td rowspan="1" colspan="1">0.10±0.00</td><td rowspan="1" colspan="1">M, <italic>p</italic>=9.74E-11</td></tr><tr><td rowspan="1" colspan="1">4<sup>th</sup> whorl width (4W)</td><td rowspan="1" colspan="1">0.12±0.00</td><td rowspan="1" colspan="1">0.14±0.00</td><td rowspan="1" colspan="1">M, <italic>p</italic>=8.23E-8</td></tr><tr><td rowspan="1" colspan="1">5<sup>th</sup> whorl width (5W)</td><td rowspan="1" colspan="1">0.16±0.00</td><td rowspan="1" colspan="1">0.19±0.00</td><td rowspan="1" colspan="1">M, <italic>p</italic>=6.37E-12</td></tr><tr><td rowspan="1" colspan="1">6<sup>th</sup> whorl width (6W)</td><td rowspan="1" colspan="1">0.20±0.00</td><td rowspan="1" colspan="1">0.25±0.00</td><td rowspan="1" colspan="1">M, <italic>p</italic>=4.03E-11</td></tr><tr><td rowspan="1" colspan="1">SH/SW</td><td rowspan="1" colspan="1">0.53±0.01</td><td rowspan="1" colspan="1">0.49±0.00</td><td rowspan="1" colspan="1">W, <italic>p</italic>=7.71E-9</td></tr><tr><td rowspan="1" colspan="1">AW/SW</td><td rowspan="1" colspan="1">0.38±0.00</td><td rowspan="1" colspan="1">0.39±0.00</td><td rowspan="1" colspan="1">M, <italic>p</italic>=2.37E-3</td></tr><tr><td rowspan="1" colspan="1">UW/SW</td><td rowspan="1" colspan="1">0.37±0.00</td><td rowspan="1" colspan="1">0.39±0.01</td><td rowspan="1" colspan="1">M</td></tr><tr><td rowspan="1" colspan="1">AH/SH</td><td rowspan="1" colspan="1">0.51±0.01</td><td rowspan="1" colspan="1">0.62±0.01</td><td rowspan="1" colspan="1">W, <italic>p</italic>=9.84E-12</td></tr><tr><td rowspan="1" colspan="1">AH/AW</td><td rowspan="1" colspan="1">0.70±0.01</td><td rowspan="1" colspan="1">0.76±0.01</td><td rowspan="1" colspan="1">W, <italic>p</italic>=9.18E-6</td></tr><tr><td rowspan="1" colspan="1">SH/UW</td><td rowspan="1" colspan="1">1.45±0.02</td><td rowspan="1" colspan="1">1.28±0.03</td><td rowspan="1" colspan="1">M, <italic>p</italic>=5.42E-6</td></tr><tr><td rowspan="1" colspan="1">AW/UW</td><td rowspan="1" colspan="1">1.05±0.01</td><td rowspan="1" colspan="1">1.03±0.02</td><td rowspan="1" colspan="1">M</td></tr><tr><td rowspan="1" colspan="1">AH/UW</td><td rowspan="1" colspan="1">0.73±0.01</td><td rowspan="1" colspan="1">0.79±0.02</td><td rowspan="1" colspan="1">M, <italic>p</italic>=7.21E-4</td></tr><tr><td rowspan="1" colspan="1">BH/SW</td><td rowspan="1" colspan="1">0.29±0.00</td><td rowspan="1" colspan="1">0.28±0.00</td><td rowspan="1" colspan="1">M, <italic>p</italic>=4.70E-6</td></tr><tr><td rowspan="1" colspan="1">BH/SH</td><td rowspan="1" colspan="1">0.55±0.00</td><td rowspan="1" colspan="1">0.57±0.01</td><td rowspan="1" colspan="1">W, <italic>p</italic>=4.40E-3</td></tr><tr><td rowspan="1" colspan="1">BH/UW</td><td rowspan="1" colspan="1">0.79±0.01</td><td rowspan="1" colspan="1">0.73±0.02</td><td rowspan="1" colspan="1">M, <italic>p</italic>=2.43E-3</td></tr><tr><td rowspan="1" colspan="1">SBH/BH</td><td rowspan="1" colspan="1">0.68±0.01</td><td rowspan="1" colspan="1">0.78±0.01</td><td rowspan="1" colspan="1">W, <italic>p</italic>=7.14E-9</td></tr><tr><td rowspan="1" colspan="1">SBH/SW</td><td rowspan="1" colspan="1">0.05±0.00</td><td rowspan="1" colspan="1">0.04±0.00</td><td rowspan="1" colspan="1">W, <italic>p</italic>=6.84E-7</td></tr><tr><td rowspan="1" colspan="1">SBH/SH</td><td rowspan="1" colspan="1">0.10±0.00</td><td rowspan="1" colspan="1">0.08±0.00</td><td rowspan="1" colspan="1">W, <italic>p</italic>=2.35E-5</td></tr><tr><td rowspan="1" colspan="1">SBH/UW</td><td rowspan="1" colspan="1">0.15±0.01</td><td rowspan="1" colspan="1">0.11±0.00</td><td rowspan="1" colspan="1">W, <italic>p</italic>=2.76E-8</td></tr><tr><td rowspan="1" colspan="1">FW/SW</td><td rowspan="1" colspan="1">0.07±0.00</td><td rowspan="1" colspan="1">0.06±0.00</td><td rowspan="1" colspan="1">M, <italic>p</italic>=4.80E-6</td></tr><tr><td rowspan="1" colspan="1">2W/3W</td><td rowspan="1" colspan="1">0.75±0.03</td><td rowspan="1" colspan="1">0.68±0.01</td><td rowspan="1" colspan="1">M</td></tr><tr><td rowspan="1" colspan="1">3W/4W</td><td rowspan="1" colspan="1">0.68±0.02</td><td rowspan="1" colspan="1">0.72±0.01</td><td rowspan="1" colspan="1">M</td></tr><tr><td rowspan="1" colspan="1">4W/5W</td><td rowspan="1" colspan="1">0.76±0.01</td><td rowspan="1" colspan="1">0.70±0.01</td><td rowspan="1" colspan="1">M, <italic>p</italic>=6.09E-4</td></tr><tr><td rowspan="1" colspan="1">5W/6W</td><td rowspan="1" colspan="1">0.79±0.01</td><td rowspan="1" colspan="1">0.77±0.01</td><td rowspan="1" colspan="1">W</td></tr></tbody></table><table-wrap-foot><fn><p>M: Mann-Whitney <italic>U</italic> test; W: Welch’s <italic>t</italic> test.</p></fn></table-wrap-foot></table-wrap><supplementary-material xmlns:xlink="http://www.w3.org/1999/xlink" id="S1" position="float" orientation="portrait" xlink:type="simple"><label>Supplementary material 1</label><caption><p>Gene trees of maximum likelihood and Bayesian inference and the morphological measurements of <italic><tp:taxon-name><tp:taxon-name-part taxon-name-part-type="genus">Aegista</tp:taxon-name-part> <tp:taxon-name-part taxon-name-part-type="species">diversifamilia</tp:taxon-name-part></tp:taxon-name></italic> sp. n. and <italic><tp:taxon-name><tp:taxon-name-part taxon-name-part-type="genus">Aegista</tp:taxon-name-part> <tp:taxon-name-part taxon-name-part-type="species">subchinensis</tp:taxon-name-part></tp:taxon-name></italic>.</p></caption><p>Data type: phylogenetic tree/measurement</p><p>Explanation note: Figure S1. Maximum likelihood phylogeny of mitochondrial COI gene. Branch support confidences are shown in bootstrap and approximate likelihood-ratio test. Figure S2. Maximum likelihood phylogeny of mitochondrial 16S gene. Branch support confidences are shown in bootstrap and approximate likelihood-ratio test. Figure S3. Maximum likelihood phylogeny of nuclear ITS2 gene. Branch support confidences are shown in bootstrap and approximate likelihood-ratio test. Figure S4. Bayesian phylogeny of mitochondrial COI gene. Figure S5. Bayesian phylogeny of mitochondrial 16S gene. Figure S6. Bayesian phylogeny of nuclear ITS2 gene. Table S1. Morphological measurements of <italic><tp:taxon-name><tp:taxon-name-part taxon-name-part-type="genus">Aegista</tp:taxon-name-part> <tp:taxon-name-part taxon-name-part-type="species">diversifamilia</tp:taxon-name-part></tp:taxon-name></italic> sp. n. and <italic><tp:taxon-name><tp:taxon-name-part taxon-name-part-type="genus">Aegista</tp:taxon-name-part> <tp:taxon-name-part taxon-name-part-type="species">subchinensis</tp:taxon-name-part></tp:taxon-name></italic>.</p><media xlink:href="zookeys-445-031-s001.doc" mimetype="doc file" mime-subtype="doc" position="float" orientation="portrait" xlink:type="simple" id="oo_32570.doc"/><permissions><license xlink:type="simple"><license-p>This dataset is made available under the Open Database License (<ext-link ext-link-type="uri" xlink:href="http://opendatacommons.org/licenses/odbl/1.0/" xlink:type="simple">http://opendatacommons.org/licenses/odbl/1.0/</ext-link>). The Open Database License (ODbL) is a license agreement intended to allow users to freely share, modify, and use this Dataset while maintaining this same freedom for others, provided that the original source and author(s) are credited.</license-p></license></permissions><attrib specific-use="authors">Chih-Wei Huang, Yen-Chen Lee, Si-Min Lin, Wen-Lung Wu</attrib></supplementary-material></tp:treatment-sec><ref-list><ref id="B29"><mixed-citation xmlns:xlink="http://www.w3.org/1999/xlink" xlink:type="simple"><person-group><name name-style="western"><surname>Lee</surname><given-names>YC</given-names></name><name name-style="western"><surname>Chen</surname><given-names>WD</given-names></name></person-group> (<year>2003</year>) <source>Land snails.</source><publisher-name>Chin-Chin Publications</publisher-name>, <publisher-loc>Taipei, Taiwan</publisher-loc>, <size units="page">287 pp</size>. <comment>[in Chinense]</comment></mixed-citation></ref><ref id="B30"><mixed-citation xmlns:xlink="http://www.w3.org/1999/xlink" xlink:type="simple"><person-group><name name-style="western"><surname>Lee</surname><given-names>YC</given-names></name><name name-style="western"><surname>Wu</surname><given-names>WL</given-names></name></person-group> (<year>2004</year>) <article-title>A new bradybaenid from high mountain of Taiwan.</article-title><source>Bulletin of Malacology</source><volume>28</volume>: <fpage>9</fpage>–<lpage>16</lpage>.</mixed-citation></ref><ref id="B18"><mixed-citation xmlns:xlink="http://www.w3.org/1999/xlink" xlink:type="simple"><person-group><name name-style="western"><surname>Hsieh</surname><given-names>BC</given-names></name><name name-style="western"><surname>Hwang</surname><given-names>CC</given-names></name><name name-style="western"><surname>Wu</surname><given-names>SP</given-names></name></person-group> (<year>2006</year>) <source>Landsnails of Taiwan.</source><publisher-name>Forestry Bureau Council of Agriculture Executive Yuan</publisher-name>, <publisher-loc>Taipei, Taiwan</publisher-loc>, <size units="page">277 pp</size>. <comment>[in Chinense]</comment></mixed-citation></ref><ref id="B50"><mixed-citation xmlns:xlink="http://www.w3.org/1999/xlink" xlink:type="simple"><person-group><name name-style="western"><surname>Wu</surname><given-names>WL</given-names></name><name name-style="western"><surname>Jian</surname><given-names>SJ</given-names></name></person-group> (<year>2006</year>) <source>The Mollusks of I-Lan, Taiwan.</source><publisher-name>Forestry Bureau Council of Agriculture, Executive Yuan</publisher-name>, <publisher-loc>Taipei, Taiwan</publisher-loc>, <size units="page">268 pp</size>. [in Chinense]</mixed-citation></ref><ref id="B19"><mixed-citation xmlns:xlink="http://www.w3.org/1999/xlink" xlink:type="simple"><person-group><name name-style="western"><surname>Hsieh</surname><given-names>BC</given-names></name><name name-style="western"><surname>Wu</surname><given-names>SP</given-names></name><name name-style="western"><surname>Tsai</surname><given-names>CL</given-names></name></person-group> (<year>2013</year>) <source>Landsnails of Taiwan.</source><publisher-name>Forestry Bureau Council of Agriculture</publisher-name>, <publisher-loc>Executive Yuan, Taipei, Taiwan</publisher-loc>, <size units="page">381 pp</size>. <comment>[in Chinense]</comment></mixed-citation></ref><ref id="B48"><mixed-citation xmlns:xlink="http://www.w3.org/1999/xlink" xlink:type="simple"><person-group><name name-style="western"><surname>Wen</surname><given-names>PY</given-names></name><name name-style="western"><surname>Hwang</surname><given-names>CC</given-names></name></person-group> (<year>2014</year>) <article-title>Comparative anatomy of <tp:taxon-name><tp:taxon-name-part taxon-name-part-type="genus">Aegista</tp:taxon-name-part> (<tp:taxon-name-part taxon-name-part-type="subgenus">Aegista</tp:taxon-name-part>) <tp:taxon-name-part taxon-name-part-type="species">subchinensis</tp:taxon-name-part></tp:taxon-name> and <tp:taxon-name><tp:taxon-name-part taxon-name-part-type="genus">Aegista</tp:taxon-name-part> (<tp:taxon-name-part taxon-name-part-type="subgenus">Plectotropis</tp:taxon-name-part>) <tp:taxon-name-part taxon-name-part-type="species">mackensii</tp:taxon-name-part></tp:taxon-name> (<tp:taxon-name><tp:taxon-name-part taxon-name-part-type="class">Gastropoda</tp:taxon-name-part></tp:taxon-name>: <tp:taxon-name><tp:taxon-name-part taxon-name-part-type="family">Bradybaenidae</tp:taxon-name-part></tp:taxon-name>).</article-title><source>Bulletin of Malacology, Taiwan</source><volume>37</volume>: <fpage>33</fpage>–<lpage>44</lpage>. [in Chinense with English abstract]</mixed-citation></ref><ref id="B21"><mixed-citation xmlns:xlink="http://www.w3.org/1999/xlink" xlink:type="simple"><person-group><name name-style="western"><surname>Huang</surname><given-names>CW</given-names></name><name name-style="western"><surname>Hsiung</surname><given-names>TW</given-names></name><name name-style="western"><surname>Lin</surname><given-names>SM</given-names></name><name name-style="western"><surname>Wu</surname><given-names>WL</given-names></name></person-group> (<year>2013</year>) <article-title>Molluscan fauna of Gueishan Island, Taiwan.</article-title><source>ZooKeys</source><volume>261</volume>: <fpage>1</fpage>–<lpage>13</lpage>. doi: <ext-link ext-link-type="doi" xlink:href="10.3897/zookeys.261.4197" xlink:type="simple">10.3897/zookeys.261.4197</ext-link></mixed-citation></ref><ref id="B16"><mixed-citation xmlns:xlink="http://www.w3.org/1999/xlink" xlink:type="simple"><person-group><name name-style="western"><surname>Hirano</surname><given-names>T</given-names></name><name name-style="western"><surname>Kameda</surname><given-names>Y</given-names></name><name name-style="western"><surname>Kimura</surname><given-names>K</given-names></name><name name-style="western"><surname>Chiba</surname><given-names>S</given-names></name></person-group> (<year>2014</year>) <article-title>Substantial incongruence among the morphology, taxonomy, and molecular phylogeny of the land snails <italic><tp:taxon-name><tp:taxon-name-part taxon-name-part-type="genus">Aegista</tp:taxon-name-part></tp:taxon-name></italic>, <italic><tp:taxon-name><tp:taxon-name-part taxon-name-part-type="genus">Landouria</tp:taxon-name-part></tp:taxon-name></italic>, <italic><tp:taxon-name><tp:taxon-name-part taxon-name-part-type="genus">Trishoplita</tp:taxon-name-part></tp:taxon-name></italic>, and <italic><tp:taxon-name><tp:taxon-name-part taxon-name-part-type="genus">Pseudobuliminus</tp:taxon-name-part></tp:taxon-name></italic> (<tp:taxon-name><tp:taxon-name-part taxon-name-part-type="order">Pulmonata</tp:taxon-name-part></tp:taxon-name>: <tp:taxon-name><tp:taxon-name-part taxon-name-part-type="family">Bradybaenidae</tp:taxon-name-part></tp:taxon-name>) occurring in East Asia.</article-title><source>Molecular Phylogenetics and Evolution</source><volume>70</volume>: <fpage>171</fpage>–<lpage>181</lpage>. doi: <ext-link ext-link-type="doi" xlink:href="10.1016/j.ympev.2013.09.020" xlink:type="simple">10.1016/j.ympev.2013.09.020</ext-link></mixed-citation></ref></ref-list></tp:taxon-treatment>
